# Supplementary material for: Effect of Traditional Cooking and In Vitro Gastrointestinal Digestion of the Ten Most Consumed Beans from the Fabaceae Family in Thailand on Their Phytochemicals, Antioxidant and Anti-Diabetic Potentials
Source: Plants (Basel). 2021 Dec 26;11(1):67. doi: 10.3390/plants11010067 (PMC8747412; doi:10.3390/plants11010067)
Supplement: Supplementary file 1 [file plants-11-00067-s001.zip]

Archive with 1 entries (1 files):
- plants-1495124-supplementary.pdf
